# Supplementary material for: Qoppa as a New Pan-Tumor Synthetic Parameter Derived from Tumor-Associated Biomarkers for Identifying Oncology Patients at High Risk of Metastasis: A Prospective Pilot Study
Source: J Clin Med. 2026 Jan 20;15(2):846. doi: 10.3390/jcm15020846 (PMC12841959; doi:10.3390/jcm15020846)
Supplement: Supplementary file 1 [file jcm-15-00846-s001.zip]

Archive with 25 entries (25 files):
- DIAZSANTOSetal_Supplementary_FigureS1.docx
- DIAZSANTOSetal_Supplementary_FigureS2.docx
- DIAZSANTOSetal_Supplementary_FigureS3.docx
- DIAZSANTOSetal_Supplementary_FigureS4.docx
- DIAZSANTOSetal_Supplementary_FigureS5.docx
- DIAZSANTOSetal_Supplementary_FigureS6.docx
- DIAZSANTOSetal_Supplementary_FigureS7.docx
- DIAZSANTOSetal_Supplementary_FigureS8.docx
- DIAZSANTOSetal_Supplementary_TableS1.docx
- DIAZSANTOSetal_Supplementary_TableS2.docx
- DIAZSANTOSetal_Supplementary_TableS3.docx
- DIAZSANTOSetal_Supplementary_TableS4.docx
- RAW_DATA_MINMAXSCALED.csv
- DIAZSANTOSetal_Supplementary_FigureS1.pdf
- DIAZSANTOSetal_Supplementary_FigureS2.pdf
- DIAZSANTOSetal_Supplementary_FigureS3.pdf
- DIAZSANTOSetal_Supplementary_FigureS4.pdf
- DIAZSANTOSetal_Supplementary_FigureS5.pdf
- DIAZSANTOSetal_Supplementary_FigureS6.pdf
- DIAZSANTOSetal_Supplementary_FigureS7.pdf
- DIAZSANTOSetal_Supplementary_FigureS8.pdf
- DIAZSANTOSetal_Supplementary_TableS1.pdf
- DIAZSANTOSetal_Supplementary_TableS2.pdf
- DIAZSANTOSetal_Supplementary_TableS3.pdf
- DIAZSANTOSetal_Supplementary_TableS4.pdf
