# Supplementary material for: Qoppa as a New Pan-Tumor Synthetic Parameter Derived from Tumor-Associated Biomarkers for Identifying Oncology Patients at High Risk of Metastasis: A Prospective Pilot Study
Source: J Clin Med. 2026 Jan 20;15(2):846. doi: 10.3390/jcm15020846 (PMC12841959; doi:10.3390/jcm15020846)
Supplement: Supplementary file 1 [file jcm-15-00846-s001.zip › RAW_DATA_MINMAXSCALED.csv]

PATIENT_ID	STIGMA	alb	nps	lmr	hb	pni	QOPPA	IL6	MPO	apri	anri	lar	IL10	IL18	FGF21	GDF15	LEPTIN	si	halp	vitb12	HGF	CATHEPSIN-D	ICAM1	pcr	ANGPTL4	plr	nplhb	sii	siri	nlr	llr	npm	copnlr
JER01	3.65877469907572	0.666666666666667	0.666666666666667	0.644208775213142	0.9375	0.743732590529248	2.82907337629758	0.0707706120393817	0.0763293375636128	0.0478856884493517	0.185271191082798	0.122297264467227	0.0218821855967831	0.141008042483386	0.0909131111814838	0.0453166656532782	0.104607323124319	0.326315789473684	0.342030496355529	0.123711340206186	0.176882304242676	0.248676234772946	0.338276029036675	0.0374687760199834	0.136173369693826	0.132535907699553	0.0229640381585925	0.0307159228010704	0.0030648767241337	0.000753926541087839	0.00322294293001474	0	0
JER02	3.73726954624888	0.666666666666667	0.666666666666667	0.48471615720524	1	0.919220055710306	5.92195051652979	0	0.0673304953585404	0.258440220953094	0.290251727424255	0.330450415431709	0	0.094363139373042	0.0405544991183718	0.0556842335857571	0.99657780643822	0.473684210526316	0.808970624000662	0.287628865979381	0.401862854994288	0.573434766483722	0.3684711398313	0.0199833472106578	0.223478198806224	0.0433785192909281	0.0113320799578192	0.0183401430974875	0.0389052743444672	0.00834182286646226	0.0104861314570827	0.5	0
JER03	1.82460949061967	0.25	0.333333333333333	0.450363901018923	0.5625	0.22841225626741	4.48565748134447	0.0380671033009521	0	0.0514454251837313	0.0855350467102827	0.140237635160136	0.0569486964707358	0.101979678915734	0.123204642353821	0.121805342907427	1	0.446616541353384	0.214655865897844	0.301030927835052	0.457949705886764	0.55066418142307	0.179844494884077	0.00532889258950874	0.242267101313168	0.148515815085159	0.0436450169777565	0.0438337039346487	0.0276816847411602	0.0485588835817482	0.0558410948383096	0	0
JER04	2.91268677078609	0.625	1	0.159596589727595	0.640625	0.487465181058496	4.48900133866574	0.141327257772816	0.0244752046382862	0.0192757308896781	0.0150877488981178	0.147083433163162	0.0865755692261298	0.0822344192170043	0.0631069419530761	0.0761142207581816	0.16285545512924	0.627819548872181	0.193576211874949	0.287628865979381	0.304974600241163	0.117851983136827	0.0973261530205273	0.0383014154870941	0.1814587773965	0.195771830224384	0.102615646481265	0.104334488493929	0.185676273023578	0.109823206212832	0.123706356575437	0.5	0.5
JER05	3.18842451385257	0.916666666666667	0.333333333333333	0.441775836972344	0.828125	0.668523676880223	3.55878623777064	0.141327257772816	0.0510825646364378	0.0558599382080331	0.164536752199065	0.169041472872625	0.716721941416899	0.0422285147502132	0.0128939760571283	0.0325287130456456	0.0217400137701146	0.338345864661654	0.233414746472241	0.391752577319588	0.216345623874409	0.193881888489272	0.244619167330731	0.0416319733555371	0.109971353316288	0.19979786636721	0.0404670905321841	0.0476570666295009	0.0179525089311876	0.034054653734229	0.0409327120276341	0	0
JER06	3.45544157462708	0.833333333333333	0.666666666666667	0.656477438136827	0.546875	0.752089136490251	4.03922253495763	0.0380671033009521	0.0353923309856265	0.0513167573929676	0.214738329356135	0.114540004182837	0.0335186936580637	0.118266444454631	0.0478842136121893	0.0345920828711478	0.302781174548594	0.496240601503759	0.21817144217314	0.14639175257732	0.0666828695250547	0.272907969854855	0.217821113621736	0.0716069941715237	0.278661966669348	0.177453365774533	0.0404055125743175	0.0403433846684785	0.00125843567507835	0.00916717299308215	0.0110128188122617	0.5	0.5
JER07	1.513806501518	0.5	0.333333333333333	0.160278182112243	0.25	0.270194986072423	4.56823271089059	0.384039955236507	0.140312601462261	0.01401731288446	0.177334585341443	0.0813163319844241	0.140549668060371	0.266452977604593	0.033975562331489	0.0699244440585847	0.184168449575946	0.0135338345864662	0.0458681736488553	0.181443298969072	1	0.450662238368882	0.146246193914784	0.0133222314737719	0.0899470206156555	0.39971138518332	0.0715328282190201	0.0577976315323637	0.0335846993256246	0.0298863072061551	0.0426049793065451	0.5	0
JER08	2.55868912202946	0.5	0.333333333333333	0.632171596495565	0.421875	0.671309192200557	4.12438856919018	0.00536359456252258	0.027251855643728	0.0846742190181941	0.0982736960620567	0.0959761777506302	0.0451552017193443	0.264975949688853	0.288652914761075	0.191548052716994	0.330066861323797	0.318045112781955	0.623023566688918	0.111340206185567	0.578374472908595	0.358904259530568	0.122324710593604	0.0298084929225645	0.486321728584256	0.0377059436913451	0.00799728780349132	0.00837138789772414	0.00651792048918417	0.000913671726885345	0.00280128413833175	0	0
JER09	3.04245655296134	0.583333333333333	0.666666666666667	0.716333642097835	0.546875	0.52924791086351	3.71268209014026	0.0707706120393817	0.0517363027147955	0.0577434199376865	0.140736221686858	0.250842106571539	0.12249082250378	0.104032233527238	0.030419104701225	0.0456435038809232	0.294035351454728	0.203007518796992	0.233606277387935	0.343298969072165	0.0963957425787183	0.124976862236496	0.314765262755335	0.0439633638634471	0.387263079317327	0.152919708029197	0.0424034871057697	0.0422330788145464	0.00458765496053356	0.0274383614211251	0.0273730447825157	0.5	0
JER10	2.81817297726897	0.583333333333333	0.666666666666667	0.402652434093482	0.703125	0.462395543175487	8.47941325988222	0.0538760916093506	0.0692345155118897	0.800720906282183	1	0.247262376791419	0.183033082463243	0.0400633333616323	0.110093397795277	0.0939740981291199	0.20683840241422	0.93984962406015	0.438557486817799	0.536082474226804	0.620336552321305	1	1	0.0203164029975021	0.411277018690008	0.0835379991412623	0.0150351510612603	0.0185141482502151	0.0219391614698628	0.0301529137125734	0.038718122775144	0.5	0
JER11	1.40122697489793	0.333333333333333	0.333333333333333	0.22707423580786	0.3125	0.194986072423398	5.06550221475876	0.00536359456252258	0.0697659630883253	0.0517063816186655	0.412493713405813	0.79433458043827	0.0335186936580637	0.130608257981145	0.132459967398973	0.0971182741299976	0.640358763222276	0.390977443609023	0.0764817200202868	0.197938144329897	0.290917706635972	0.295988923102835	0.192724081268686	0.00199833472106578	0.360913293650667	0.29792700729927	0.033984973364275	0.0289374919114792	0.00610269800386003	0.00338972210674432	0.019492485230647	0.5	0
JER12	3.06740366759517	0.416666666666666	0.666666666666667	1	0.46875	0.515320334261838	3.20946102308803	0.106048934906099	0.157179602407817	0.0347495938930003	0.0213798517362536	0.179465787175242	0.0218821855967831	0.408285015684441	0.093410133996224	0.0922837476351312	0.00341000636515475	0.224812030075188	0.340999280842308	0.277319587628866	0.100642936115453	0.324422530308572	0.225395359034665	0.169858451290591	0.123319486225333	0.0904360845966686	0.0501820184968252	0.0472185111812393	0.0135703147014589	0.0528980320096691	0.050291541185049	0	0
JER13	3.52990967608157	1	1	0.249094912850372	0.6875	0.593314763231198	4.73453290295385	0.0380671033009521	0.0130986921455888	0.0360205973223481	0.0356073148572872	0	0.0335186936580637	0.16822949013569	0.044958632342235	0.124965151153521	0.118700333217214	0.495488721804511	0.119243478755828	0.261855670103093	0.530781262054248	0.140706090091305	0.0521366861987135	0.030308076602831	0.288007229387082	0.334099023832556	0.16361237447132	0.168626674421252	0.126938444449841	0.202816189448402	0.206746973199972	0.5	0.5
JER14	3.59869922801137	0.75	1	0.391526526061507	0.875	0.582172701949861	4.94979223812655	0.141327257772816	0.81088446507762	0.0130846397375747	0.0564419000430784	0.0747194013896311	0.0628302814166723	0.0974481190072899	0.0179289447032083	0.0181637306329051	0.29707344015782	0.286466165413534	0.166831390284584	0.249484536082474	0.488775057804794	0.259137863560273	0.174870489776986	0.0727726894254788	0.0358080671216353	0.262076353515727	0.0837972302244194	0.0965196317127744	0.0505625709396396	0.0631177575288111	0.0696702547968056	0	1
JER15	4.24816913728408	0.666666666666667	1	0.779404629391785	0.921875	0.880222841225626	3.55465814789153	1	0.00976965396675056	0.0601112255406798	0.0863815738704754	0.0785676109032602	0.0451552017193443	0.0702031680050891	0.0900230764375898	0.0635717445489489	0.107537073005405	0.348872180451128	0.565044496075093	0.142268041237113	0.143012186114795	0.207125574963002	0.354326241321183	0.0153205661948376	0	0.0712935623730859	0.022650966848798	0.0300899784079066	0.0155566583802403	0.0134242420672257	0.0143531254595827	0	0
JER16	3.74494963741851	0.833333333333333	1	0.368701958681274	0.84375	0.6991643454039	5.05792205989806	0.0707706120393817	0.0519615267006969	0.0444364110216692	0.00398587759844084	0.251737039016569	0.0572083515835093	0.281357495061146	0.109579240767909	0.081457968783117	0.161084635429442	0.211278195488722	0.378916461100955	0.282474226804124	0.321843132713834	0.36038271032268	0.173200988166941	0.552872606161532	0.449395096626182	0.119022532529356	0.0853830805053803	0.0967989151535271	0.139497434702126	0.136558170797423	0.136719350823401	0	0.5
JER17	2.81037436928818	0.625	0.333333333333333	0.544459211442314	0.703125	0.604456824512535	2.53761911857303	0	0.0345243817827919	0.021849639546859	0.0774846988192647	0.146906503990122	0.104507515451408	0.0435157598990112	0	0	0.381109109097835	0.548872180451128	0.219655125664285	0.287628865979381	0.195212748612535	0	0	0.0383014154870941	0.0525145587179145	0.180368674996907	0.0559147798704473	0.0601755236426091	0.0242941346405525	0.0314935933674042	0.033289908555477	0	0
JER18	2.8577822296253	0.25	0	0.607782229625296	1	1	8.30557119352332	0.251634048813864	1	0.022280929566113	0.0363440448396295	0.140237635160136	0.201179132135869	0.0767008590414856	0.449066281234271	0.174643328730537	0.0928471114679985	0.352631578947368	0.417873003752609	1	0.761472065835438	0.671498179135236	0.470760493628216	0.469608659450458	0.864092618484505	0.0926653936073391	0.0609392418025757	0.0758064551854024	0.0774846208219735	0.0220781512574163	0.0237273606248824	0	0.5
JER19	3.81005087498155	1	0.666666666666667	0.552028010543294	0.828125	0.763231197771588	3.64650955101284	0.00536359456252258	0.0329537643117363	0.0130390005820981	0.0360832357146336	0.126670229823624	0.0218821855967831	0.0176445255772913	0.036293872020323	0.0209513941819522	0.0018409960141392	0.476691729323308	0.17070740563339	0.401030927835052	0	0.127573490501357	0.13637635398435	0.0492922564529559	0.210949835021375	0.270413625304136	0.120586941236905	0.13400845520038	0.0501814483104995	0.0926994837247149	0.0932748000993127	0	1
JER20	2.82017606879452	0.5	0.666666666666667	0.570596797671033	0.609375	0.473537604456824	3.75136474474975	0.106048934906099	0.0352565607146102	0.0771163748712669	0.106931882533067	0.44964495686035	0.0985125256736939	0.189384577813937	0.0325585395946397	0.0379461211870669	0.454633196433942	0.616541353383459	0.329604542577174	0.183505154639175	0.183936146011487	0.216031260813515	0.173184448540571	0	0.190511646778877	0.107153284671533	0.0320738528277074	0.0338294292739744	0.0191822062915706	0.035887883342394	0.0418898650096423	0	0
JER21	2.38957948145625	0.333333333333333	0.333333333333333	0.398835516739447	0.90625	0.417827298050139	3.77396509967138	0.00536359456252258	0.0173803739924553	0.0143910069120483	0.0524728107140782	0.170924639230358	0.06884485964479	0.138296127926548	0.0360918379610162	0.0512837886091579	0.150316151594575	0.627819548872181	0.208902108881357	0.287628865979381	0.0652524992266347	0.105154551663702	0.138783293977266	0.04496253122398	0.118919136484915	0.190300081103001	0.0628722386043134	0.0746415886573774	0.0535764688259208	0.0419060613489957	0.0478809336748058	0.5	0.5
JER22	2.51836699164345	0.833333333333333	0.666666666666667	0	0.65625	0.362116991643454	10.604839621394	0.177820271207933	0.114991796592612	0.0277154508613572	0	0.414031092417447	0.323621229980875	0.275988601197939	0.1137970533812	0.101846744977937	0.0798310266098773	0.191729323308271	0	0.0288659793814433	0.477568505079606	0.345861906328127	0.14240658752792	0.0174854288093256	0.271278623732143	1	1	1	1	1	1	0.5	1
JER23	3.74494963741851	0.833333333333333	1	0.368701958681274	0.84375	0.6991643454039	5.29889442209023	0.109838439602787	0.0311038890111073	0.0444364110216692	0.00398587759844084	0.251737039016569	0.0865755692261298	0.117825907770478	0.083636572425838	0.0296161288609561	0.0590843883673422	0.211278195488722	0.378916461100955	0.282474226804124	0.0751780306882796	0.356727631545742	0.280329275763238	0.552872606161532	0.129298287125104	0.119022532529356	0.0853830805053803	0.0967989151535271	0.139497434702126	0.136558170797423	0.136719350823401	1	0.5
JER24	3.36726082035903	0.416666666666666	1	0.895449655085122	0.328125	0.727019498607242	5.25203788373545	0.0380671033009521	0.131803563642591	0.061973401941502	0.165412615714454	0.143799455097705	0.0218821855967831	0.327625980719986	0.121971866092733	0.0870160525185269	0.273203496301939	0.254887218045113	0.301882115924391	0.377319587628866	0.192390499918867	0.172691653543099	0.270780529414581	0.233139050791008	0.920450154002638	0.0939391817275832	0.0331842570578567	0.0286179147542737	0	0	0	1	0
JER25	0.880663209606987	0	0.333333333333333	0.312954876273654	0.234375	0	12.2635930779349	0	0.0535356727371252	1	0.209490162755155	1	1	1	1	1	0.438796828487559	1	1	0.703092783505155	0.185346049769138	0.286338462934644	0.119986522068674	0.407993338884263	0.158065469986849	0	0	0	0.0520263048807105	0.0727191327427969	0.0762023491828508	1	0.5
JER26	2.44376853982596	0	0.666666666666667	0.886999157281852	0.578125	0.311977715877437	5.69774801776148	0.106048934906099	0.0682083703316588	0.0438580045818534	0.242837144570723	0.213254943880278	0	0.0568611591413205	0.104583349869054	0.0729137129594092	0	0.0473684210526316	0.0791090710422218	0.398969072164949	0.431314354656474	0.632622652735585	0.385438447568808	0.895920066611157	0.30568879123318	0.302892089169462	0.123962304061351	0.121402313404384	0.0107636639202013	0.0271241149371045	0.0266070349635809	0.5	0.5
JER27	1.9317215508468	0.625	1	0.0365265647743814	0	0.270194986072423	11.7792274430695	0.270205591526107	0.307001296501291	0.0374376930998969	0.00870333180357302	0.276064800309626	0.0806383543961811	0.233189201355256	0.0448119308590241	0.592711894900795	0.089556135466787	0.627819548872181	0.00338706255530317	0.287628865979381	0.9609652076907	0.696243067445377	0.502682508629815	1	1	0.604963503649635	0.776419722449075	0.533505888443122	0.649798077805361	0.591777483425874	0.603716275905106	0.5	0.5
JER28	1.83004677532725	0.333333333333333	1	0.202536909960491	0.0156249999999999	0.278551532033426	4.77511743974636	0.0707706120393817	0.063141503796377	0.00712919565354478	0.0425674170498945	0.486477819347943	0.0925345175702357	0.104417402778739	0.155195772368384	0.118135289607087	0.050387448209861	0	0.0712234017294521	0.287628865979381	0.54198728837916	0.671531566473107	0.133926888478367	0.125895087427144	0.0656126416268509	0.253161145423919	0.12331638259887	0.0844033409323949	0.0908400252011646	0.0607198116711723	0.0741140154039236	0.5	0.5
JER29	1.48498173399342	0.416666666666666	0.666666666666667	0.012372634643377	0.25	0.139275766016713	6.19583258934796	0	0.0156400047831748	0.0272910856108281	0.148819868006243	0.654391156418248	0	0	0.056159036094038	0.144592440962884	0.43951491768133	0.766917293233083	0.0148066923795228	0.301030927835052	0.345721494221444	0.242452672419075	0.123958891107177	0.0477935054121565	0.116108715730706	0.564282238442822	0.147818262051461	0.119321858418532	0.171776469648194	0.107383838060823	0.140051220831165	1	0.5
JER30	1.75003414739714	0.333333333333333	0.333333333333333	0.312954876273654	0.296875	0.473537604456824	4.99340069615982	0.055514789522323	0.0582077650787774	0	0.0157546509955905	0.24788882950294	0.286726627339346	0.226300733768037	0.145049113160569	0.259150652182809	0.280388879646859	0.609022556390978	0.214655993587071	0	0.334484828519411	0.472277016206564	0.239512509446238	0	0.206961336119813	0.128350364963504	0.0531963857138369	0.0444985117121781	0.0601646655930637	0.0241885452975601	0.0311059414123482	1	0
